# Supplementary material for: RXR Agonists Enhance Lenalidomide Anti-Myeloma Activity and T Cell Functions while Retaining Glucose-Lowering Effect
Source: Cells. 2023 Aug 3;12(15):1993. doi: 10.3390/cells12151993 (PMC10417536; doi:10.3390/cells12151993)
Supplement: Supplementary file 1 [file cells-12-01993-s001.zip]

Archive with 1 entries (1 files):
- cells-2487517-supplementary.pdf
